# Supplementary material for: High-Throughput UHPLC-MS to Screen Metabolites in Feces for Gut Metabolic Health
Source: Metabolites. 2022 Feb 25;12(3):211. doi: 10.3390/metabo12030211 (PMC8950041; doi:10.3390/metabo12030211)
Supplement: Supplementary file 1 [file metabolites-12-00211-s001.zip]

Archive with 1 entries (1 files):
- metabolites-1542881-supplementary.pdf
